# Supplementary material for: Identification and investigation of a novel NADP+-dependent secoisolariciresinol dehydrogenase from Isatis indigotica
Source: Front Plant Sci. 2022 Nov 2;13:1035121. doi: 10.3389/fpls.2022.1035121 (PMC9666873; doi:10.3389/fpls.2022.1035121)
Supplement: Supplementary file 2 [file DataSheet_2.xlsx]

## Sheet: Export Summary
	This document was exported from Numbers. Each table was converted to an Excel worksheet. All other objects on each Numbers sheet were placed on separate worksheets. Please be aware that formula calculations may differ in Excel.
	Numbers Sheet Name	Numbers Table Name	Excel Worksheet Name
	Content list
		Table 1	Content list
	Table S1
		Table 1	Table S1
	Table S2
		Table 1	Table S2
	Table S3
		Table 1	Table S3
	Sheet 1
		Table S4. Upstream and downstream sequences of four IiSIRDs.	Sheet 1 - Table S4. Upstream an

## Sheet: Content list
Content
Worksheet	Worksheet Name	Description
1	Table S1	PCR primers used in the study.
2	Table S2	Nucleotide sequences of four IiSIRDs.
3	Table S3	Amino acid sequences of four IiSIRD proteins.
4	Table S4	Upstream and downstream sequences of four IiSIRDs.
	·

## Sheet: Table S1
Table S1. PCR primers used in the study.
Name	Sequence (5' → 3')
IiSIRD1_CDS-F	ATGTCAACGAGAAACACTGA
IiSIRD1_CDS-R	TCACCTGAAAACTTTAAAGG
IiSIRD2_CDS-F	ATGGCGGCCTTACTGGTCAG
IiSIRD2_CDS-R	TTATGATGAATCAGAAGGAA
IiSIRD3_CDS-F	ATGGTAATATGTAAGCAATT
IiSIRD3_CDS-R	CTACGCCTTAACCACCGTGT
IiSIRD4_CDS-F	ATGGAGGAGACGACGAATTC
IiSIRD4_CDS-R	TCACAAACCAACACAGTTTC
IiSIRD1_32a-F	TCCGTCGACAAGCTTGCGGCCGCATGTCAACGAGAAAC
IiSIRD1_32a-R	GTGGTGGTGGTGGTGCTCGAGCCTGAAAACTTTAAA
IiSIRD2_32a-F	TCCGTCGACAAGCTTGCGGCCGCATGGCGGCCTTACTG
IiSIRD2_32a-R	GTGGTGGTGGTGGTGCTCGAGTGATGAATCAGAAGG
IiSIRD3_32a-F	TCCGTCGACAAGCTTGCGGCCGCATGGTAATATGTAAG
IiSIRD3_32a-R	GTGGTGGTGGTGGTGCTCGAGCAGCGCCTTAACCACCGT
IiSIRD4_32a-F	TCCGTCGACAAGCTTGCGGCCGCATGGAGGAGACGACG
IiSIRD4_32a-R	GTGGTGGTGGTGGTGCTCGAGCAAACCAACACAGTT
	`

## Sheet: Table S2
Table S2. Nucleotide sequences of four IiSIRDs.
Gene Name	Sequence
IiSIRD1	ATGTCAACGAGAAACACTGAATCTTCTTCTCTTCCTACTCAAAGGCTTTTGGGTAAAGTGGCATTGATAACTGGAGGAGCCACAGGGATAGGTGAGAGCATTGCTCGTCTGTTCCACAAGCACGGTGCGAGAGTCTGCATCGTCGACATGCAAGACGATCTCGGAGACAAACTATGCAAAAGTCTGGCAAGTGGTGAGTCTGCGACGGCTTGTTTCATCCATGGTGATGTCAGAGTAGAAGACGACGTTAGCAAAGCGGTTGACTTTGCGGTCAACCGGTTCGGGAAGCTTGACATATTCGTCAACAACGCGGGGCTAAGCGGAGCACCGTGTCCCGACATCCGTAACAGCAGTTTGAGCGAGTTCGAGAAGGTCTTTGACGTGAACGTGAAAGGAGCT…
IiSIRD2	ATGGCGGCCTTACTGGTCAGATCCATCGCTAGGACCGTTAAACGGCCAGCCGCAGCAGCATCAGCCTCAGCCTCTTACTCGACAGGTGTTGGATGTACTTATACGAGCAAGAAGCTAGAAGGTAAAGTAGCTCTCATAACCGGCGGTGCAAGCGGGCTCGGCAAAGCCACCGCCGGCGAGTTTCTCCGGCACGGTGCTCGAGTCGTGATTGCGGACGTAGATGCGGAACGGGGGATTAAAACCGCTAAGGAGCTAGGCTCGGCTGCGGAGTTCGTGCGGTGCGACGTCGCTGTGGAGGCAGATGTCGCCGGAGCCGTGGAAATGACGGTGGCGAAGCATGGGAAGCTAGATGTGATGTATAACAATGCTGGGGTTGAGGGACCCGTTACTCCGGCGAGC…
IiSIRD3	ATGGTAATATGTAAGCAATTACATCGCGTAAATTTTGATAAACAAATACAATATTGCAAAGATGAAGAAGCGTTAATATTGGAGGGTAAAATCGTAATTATCACCGGCGGAGCAAGCGGGATTGGGGCTGAGTCCGTCAAGTTATTCTCGGAACACGGCGCGCGAGTCGTTATAGCTGACGTACAAGACGAGCTCGGTCAAAAACTTGCCGTCACGATCGGAGAAGACAAGGCGAGTTACTATCATTGCGATGTCACAAACGAGACGGAAGTAGAAAACGCCGTTAAGTTCACCGTCGACAAACACGGAAGGCTTGACGTTCTGTTTAGTAACGCCGGCGTTATCGAGCCCTTCGTGAGCATCCTCGACTTAAATCTCGACGTGTTAGACCGAACAATC…
IiSIRD4	ATGGAGGAGACGACGAATTCAACTTTATTTCATAAAAGGTTGGAAGGAAAAGTAGCGATCATAACCGGAGGCGCACATGGAATCGGCAGAGCAACCGTCAAGCTTTTCGCGAGACACGGTGCCACGGTGGTGATAGCTGACGTGGACGCCACCGCCGGCTCTTCCCTGACAAAATCGCTCTCGCCATCTCAAGTCGCCTTCATAAGCTGCGATGTCTCGGTCGAAGCTGACGTGGAAAACCTCGTGAACGTGACCGTGGCGCGGTACGGTCGGCTCGACATTCTATTCAACAACGCAGGGGTTCTCGGCGACCAGAAGAAACACAAGAGCATATTAGACTTCGACGGTGAAGAGTTCGACCGAGTGATGCGTGTAAACGTGCGAGGCGCAGGGCTCGGC…

## Sheet: Table S3
Table S3. Amino acid sequences of four IiSIRD proteins.
Protein Name	Sequence
IiSIRD1	MSTRNTESSSLPTQRLLGKVALITGGATGIGESIARLFHKHGARVCIVDMQDDLGDKLCKSLASGESATACFIHGDVRVEDDVSKAVDFAVNRFGKLDIFVNNAGLSGAPCPDIRNSSLSEFEKVFDVNVKGAFLGMKHAARVMIPEKKGSIVSLCSVGGVVGGVGPHAYVGSKHAVLGLTRSVAAELGQHGIRVNCVSPYAVATNLALAHLPEDERTEDVFAGFRSFAAANANLKGVELTVDDVAHAVLFLASDESRYVSGDNLMIDGGFTCTNHSFKVFR
IiSIRD2	MAALLVRSIARTVKRPAAAASASASYSTGVGCTYTSKKLEGKVALITGGASGLGKATAGEFLRHGARVVIADVDAERGIKTAKELGSAAEFVRCDVAVEADVAGAVEMTVAKHGKLDVMYNNAGVEGPVTPASISELDMTEFEKLMRINVTGVVAGIKHAAKVMIPAGSGCVLCTSSVAGVIGGLAPHSYTISKFTIPGIVKSAASELCEHGVRVNCISPAGVETPLTLRYLRKVFPTMTEEKCRETVKGMGGELKGAECEEADVAKAALYLASDDGKYVTGHNLVVDGGMTAFKIACFPFPSDSS
IiSIRD3	MVICKQLHRVNFDKQIQYCKDEEALILEGKIVIITGGASGIGAESVKLFSEHGARVVIADVQDELGQKLAVTIGEDKASYYHCDVTNETEVENAVKFTVDKHGRLDVLFSNAGVIEPFVSILDLNLDVLDRTIAVNLRGAAAFIKHAARAMVEKGTRGSIICTTSVAAEIAGTAPHGYTASKHGLLGLIKSASGGLGKYGIRVNGVAPFGVATPLVCNGFKMEPNVVEENTSASANLKGIVLKARHVAEAALFLASDESAYVSGQNLAVDGGYTVVKA
IiSIRD4	MEETTNSTLFHKRLEGKVAIITGGAHGIGRATVKLFARHGATVVIADVDATAGSSLTKSLSPSQVAFISCDVSVEADVENLVNVTVARYGRLDILFNNAGVLGDQKKHKSILDFDGEEFDRVMRVNVRGAGLGMKHAARAMIKRGVKGCIISTASVAGVMGGMGPHAYTASKHAIVGLTKNAACELGKYGIRVNCISPFGVATSMLVNAWRKTSGCGDVEDGDEVEEMEEFVRSLANLKGETLRATDIAEAALFLASDESKYVNGHNLVVDGGVTTARNCVGL

## Sheet: Table S4
Table S4. Upstream and downstream sequences of four IiSIRDs.
Gene Name	Upstream	Downstream
IiSIRD1	ACAAAAATCTTAATATTTGAGTGAAAATCAGCCCATGACTAAATCTTAGTTTTGATAAGTTTTAATGGAGAAACGCTTGTAGTGAAAAAATTATAAAAACAAATTATATACTATGACAAGGAGTTTCTACTCTAAATTATAGTATAGTTTTTCTTGTAAGTTTATGTAAGGATATATGTAATGTAACCTCAAAAAGGTAAGTTTATCTAAAGAAGATGAGTGACAAAGAGAAGCCCAAAGAGAGAGGAAGTGATGTCGTAATCGGCCCACTCCCACCGCTTATCCTCTCCAATCACTTCATTTCCTCTTTACCATATAATTATCTCCAAACCCTTTTGTTTCATATGAAAAGTATGGTCCACCATTTCCTAGTGAAAAAATGTGAGCCCACATTTTTCT…	AAAATGCTTTTTGCTAAAGTTTTTACATTGTTCTCTACATCAAAGACTATAATTGTGACTAATAACTTTTTACAAAAATATGTTTGGCTTCTTAAGATTTTTTAACATTCTGTCTTTTGTTTGACTATAATCTTTTCTTGCATTAAAAACTAAATTATAAAGGTCAAAGTAAAAAATTATGAGTACAAAAATAAATCAGATGTATGTCTCTTGAATTAGACAGGTCTACAACTTTGACGAGATATTGTCTGATTAACTGTATTTACTACAATCCCACATGCCACTTTTGCCTGTTTATCAAAATATTCAATAAGAACAATCATTTTAATGTAGAGAATCGAATTAACGAGTTAATAAAACCGATTAGTTGCGTAAAACTCGAGTTGAAGTACCTTCAAA…
IiSIRD2	CATTTATTTTATCAACGTATTTAGTAACCAAACTATTTCGTTTCAAATCTTTACGTCAGAATTGTGACATTATGTAGTTGGCAAAAAAGGTTGGTCGTTCAACTAATTGTGCGATGGATATTAATGGTTTTGGTTCATGAGTTGCGAGAACAATGTTTTATTGATGCGGTATATATTACAAAGTCTATTCAATAAATTAATCACATCTTTTTGATACATTAATTTTTATATATAAATATATATACCTAAAACATATCCGACAATAATAAAAAAGGATTTTTTTTTTTGTTTCGTTTTCGTTAAAATGTGATGAATCTCAGATGCGTGGTACATTTTTCCCGTATCGTGGTGGGATGGTGTTTATTTAGTCTCACATATCTTAAACAATGCAGGCTCCAT…	TATATATATATATATATATATATATATATATATATATATCAAGTTCGTGCAATTTGGATAAACCAATAATTCTGATGAGACTCAAACTGAAGAACCGCGATTCAAAAACCTAGTAAACCTTAATTTTGGCGAAAAACAAACTGAACCGCATAGAAATTGGAAAAAAAAAAAAACAAAACCCGAATCGAAAAGCCAAGAAACACAAACCAGAACCCGAATTCAACACCCTTCGTCTACCCGGTTTAAGAGTTCTATACTGTTATAACTTGGGCCGGGTCGGGTTTTTAAACCCGCTGGATGACGCTGGTTAGCTTCGTCGCTAGATCTGAAAGTGGTTGTCTCACACTTGTGGAGCCTTTAGTGATGTGATCAGTTTTTAGCTAAAAAAAAAAAAAAAAA…
IiSIRD3	AAACTCAGAAACGGAAGAAAAGAAAACGGAGCGACACAGAAACACAAACACGACGCAAGAGCCAACCAAAGAAAGAAACAATTAAAGGTACAGAGAACCCAATTCCGGCGACGGCATCAAAGGCACGACCGCCGCCGGAAGAAAAGAGATCTGAAAAAAGTCTTCGGCGCCGCTAGGGTTTTGAGAGAGAAAAGGGGCCGTGCTCCACATTCCGTTTCTTGGCTACATTTTATTTTCTCTCTTTCTTTCCTTTTGTATATTTGTTGTATATATGTACGTGCTCGCATTTTTGTGTAAGCGGTTATTTATTTCGTGTATAGGTGTTTTAGTTTATTTATCTACATGAATTCAAATATATGAAGACAAATTGAATTTGGATGATTGGTTCTTGTTATCCGC…	GATAATAAATAAACTAAGCAAACTATTTAAAAGCTTTGTTTGATCAGATAATAACTTGCCATTGCTGCTTTTTTTTTACTTTTTTTTCTTCTTCTTCTAATTCAAGTACTAACGAATACGAAAAGCCGATGCGTAGGCCCATTTATCAGCCCATTATCCGAGTACCAAACGGTCAAAACTGCTGGTCGTCGCAGGTCGAAACATCTATCAATTTCTAAAGCCTTTCCTCATTTACCAAATAGACCAACCAACTGATAAAGTTTCATATCAGCAGTAAATTATGGCGTTGATCGTTTACTGGTACGATTTCATCTGCTTTGGTATAGTCTTGGCTGCAATCGTTGCGTCCTTGTGGTGTCTGTTGCGCAGAGAAAGAGGCTGCAAAGACGTTGAAGATAG…
IiSIRD4	AAATGTGCGTGTGTGAGTTGTACAACAACAAAAGAAAAAAGATTTAAAAAAAAAGAGAGAGAATAATTTTATGTGCTACTTTGGTATCAGCTGTCATTTTATTTCATTTTGTATCCAATTCATTTTCATTAACACATAAAAATTTATTTTTCTCATGGATTTATTTTTCAAAGTTTTATGTTACAGGTTTGATATAAATTATTTGAATTATCACAAAATTAAAATGATAAAAAGTTTCTGAAAAAAAAACACACTAGTTTAATACTTTACGAGAGAAGAATAAGAGAAATAAGACTAAACATACACTTAAGTTAATAAAATTGCGTAGGAAAACTAAAGAGAAAGAGAGGAAGTAGCTAGAGAAAGCACACGCGAAATCCTTAGTTGTGAGGATCCACG…	CGATTTTTCGTTTTTTCCTTTCTCTAATTGATCTGTTAATTAACTGGATTTGGTAAATCTTTTTGTTCACTTTTTTTCTTTTTTGTGTTGCTGGAAATTGCTGGTGAATCAATAAAACAGTGATTTTAATTAATTGGATATGTTATGTCAACGGTACATTTTAACTTTTGTCGGCAATCGATCAATGACATTTGTTTGACAGATTCCATTTTTTAACTAATAGTTGAGTTAATTTATTATATAAGTTACATCTGTCTAGTACTATATCGATCGACATGCATACTTAACTGGCGCTATATAGCGTCGGAAAAACAAATTATTTTGTTTAGCAAATCAAGAACTAATTAAAACTAGGTAGCTGTCAAATACAGTATATAGCTAATTATGCAATTTGAGCAA…
